# Supplementary material for: Morphometric and total protein responses in Meloidogyne incognita second-stage juveniles to Nemafric-BL phytonematicide
Source: Sci Rep. 2021 Jan 13;11:1135. doi: 10.1038/s41598-020-80210-7 (PMC7806609; doi:10.1038/s41598-020-80210-7)
Supplement: Supplementary file 1 — Supplementary Table S1. [file 41598_2020_80210_MOESM1_ESM.xls]

## Sheet: Sheet2
Supplementary S1 - The mean morphometrics of Meloidogyne incognita exposed to Nemafric-BL phytonematicide
		L	a	b	c	ć	Lip region width	Lip region length	Median bulb width	Median bulb length	Stylet	Knob width	Knob length	Excretory pore	Neck	Anterior end to median bulb	Ananl body diametr	Mid body diameter	Neck diameter	Tail	Hyaline
0	0	434	22.8421	2.89333	8.34615	5.2	2.8	6.4	9	15	16	1.5	1	120	150	78	10	19	16	52	21
1	2	392	20.6316	2.92537	7.53846	4.12698	2.1	5.6	9	18	16	1.95	1.5	104	134	73	12.6	19	17	52	27
2	4	389	21.6111	2.88148	8.84091	4.4	1.9	5.7	9	18	14	1.4	1.2	97	135	59	10	18	18	44	21
3	8	408	20.4	2.83333	8.5	4.36364	2.8	6.5	10	19	16	1.1	1	108	144	77	11	20	16	48	31
4	16	422	20.0952	2.99291	7.40351	5.81633	3.6	6.8	9	17	15	1.1	1	111	141	85	9.8	21	18	57	27
5	32	457	19.8696	2.96753	7.87931	5.27273	3.8	6.3	8	14	15	1.4	1.1	112	154	78	11	23	22	58	25
6	64	478	25.1579	2.93252	9.37255	5.66667	2.5	5.3	10	17	15	1.4	1.2	96	163	71	9	19	18	51	22
		L
	0	434
	1	392
	2	389
	3	408
	4	422
	5	457
	6	478
		a
	0	22.8421
	1	20.6316
	2	21.6111
	3	20.4
	4	20.0952
	5	19.8696
	6	25.1579
			b
		0	2.89333
		1	2.92537
		2	2.88148
		3	2.83333
		4	2.99291
		5	2.96753
		6	2.93252
			c
		0	8.34615
		1	7.53846
		2	8.84091
		3	8.5
		4	7.40351
		5	7.87931
		6	9.37255
			ć
		0	5.2
		1	4.12698
		2	4.4
		3	4.36364
		4	5.81633
		5	5.27273
		6	5.66667
			Lip region width
		0	2.8
		1	2.1
		2	1.9
		3	2.8
		4	3.6
		5	3.8
		6	2.5
			Lip region length
		0	6.4
		1	5.6
		2	5.7
		3	6.5
		4	6.8
		5	6.3
		6	5.3
			Median bulb width
		0	9
		1	9
		2	9
		3	10
		4	9
		5	8
		6	10
			Median bulb length
		0	15
		1	18
		2	18
		3	19
		4	17
		5	14
		6	17
			Stylet
		0	16
		1	16
		2	16
		3	16
		4	15
		5	15
		6	15
			Knob width
		0	1.5
		1	1.95
		2	1.4
		3	1.1
		4	1.1
		5	1.4
		6	1.4
			Knob length
		0	1
		1	1.5
		2	1.2
		3	1
		4	1
		5	1.1
		6	1.2
			Excretory pore
		0	120
		1	104
		2	97
		3	108
		4	111
		5	112
		6	96
			Neck
		0	150
		1	134
		2	135
		3	144
		4	141
		5	154
		6	163
			Anterior end to median bulb
		0	78
		1	73
		2	59
		3	77
		4	85
		5	78
		6	71
		Ananl body diametr
	0	10
	1	12.6
	2	10
	3	11
	4	9.8
	5	11
	6	9
			Mid body diameter
		0	19
		1	19
		2	18
		3	20
		4	21
		5	23
		6	19
			Neck diameter
		0	16
		1	17
		2	18
		3	16
		4	18
		5	22
		6	18
			Tail length
		0	52
		1	52
		2	44
		3	48
		4	57
		5	58
		6	51
			Hyaline
		0	21
		1	27
		2	21
		3	31
		4	27
		5	25
		6	22
