# Supplementary material for: Morphometric and total protein responses in Meloidogyne incognita second-stage juveniles to Nemafric-BL phytonematicide
Source: Sci Rep. 2021 Jan 13;11:1135. doi: 10.1038/s41598-020-80210-7 (PMC7806609; doi:10.1038/s41598-020-80210-7)
Supplement: Supplementary file 2 — Supplementary Table S2. [file 41598_2020_80210_MOESM2_ESM.xls]

## Sheet: Total protein
	Supplementary Table 2. Total protein analysis of Meloidogyne incognita exposed to Nemafric-BL phytonematicide
Cucurbitacin concentration	Phytonematicide-NBL concentration %	Protein %
0	0	13.558
1	2	10.647
2	4	7.4434
3	8	4.5592
4	16	2.2181
5	32	1.8259
6	64	4.2643
